# Supplementary material for: Metabolomics and Transcriptomics Analyses of Two Contrasting Cherry Rootstocks in Response to Drought Stress
Source: Biology (Basel). 2021 Mar 6;10(3):201. doi: 10.3390/biology10030201 (PMC8001747; doi:10.3390/biology10030201)
Supplement: Supplementary file 1 [file biology-10-00201-s001.zip]

Archive with 4 entries (2 files):
- biology-1120820-supplementary/
- biology-1120820-supplementary/Supplementary File/
- biology-1120820-supplementary/Supplementary File/Supplemental Figures.docx
- biology-1120820-supplementary/Supplementary File/Supplemental Tables.docx
